# Supplementary material for: The role of intrasexual competition on the evolution of male-male courtship display: a systematic review
Source: PeerJ. 2023 Feb 2;10:e14638. doi: 10.7717/peerj.14638 (PMC9899439; doi:10.7717/peerj.14638)
Supplement: Supplemental Information 5 — Data to test if each bystander-related behaviour (eavesdropping, exploitation and audience effect) differed according to the intrasexual competition hypothesis [file peerj-11-14638-s005.txt]

Species	Hypothesis	Eavesdropping	Exploitation	Audience
Aegus chelifer	other	0	0	0
Allomyrina dichotoma	other	0	0	0
Aphidius ervi	competition	0	0	0
Bactrocera oleae	other	1	0	0
Bemisia tabaci	other	0	0	0
Byrsotria fumigata	competition	0	0	0
Capra hircus	competition	1	0	1
Cephalonomia tarsalis	competition	0	0	0
Ceratitis capitata	other	1	1	0
Cerotainia albipilosa	other	0	0	0
Choristoneura fumifera	other	0	0	0
Chrysoperla lucasina	other	0	0	1
Columbia livia	other	0	0	0
Corynorhinus rafinesquii	other	0	0	0
Cotesia rubecula	competition	0	0	0
Cygnus atratus	competition	0	0	0
Dacus cucurbitae	other	0	0	0
Desmodus rotundus	other	0	0	0
Drosophila affinis	other	0	0	0
Drosophila ananassae	other	0	0	0
Drosophila erecta	other	0	0	0
Drosophila birchii	other	0	0	0
Drosophila heteroneura	other	0	0	0
Drosophila melanogaster	other	1	1	1
Drosophila montana	other	0	0	0
Drosophila persimilis	other	0	0	0
Drosophila silvestris	other	0	0	0
Euscepes postfasciatus	other	0	0	1
Eptesicus serotinus	other	0	0	0
Euphydryas editha	competition	0	0	0
Eupoecilia ambiguella	competition	0	0	0
Eurycotis floridana	other	0	0	0
Glossina morsitans	other	0	0	0
Gnatocerus cornutus	competition	1	0	1
Grapholitha molesta	other	0	0	0
Gryllus bimaculatus	other	1	0	0
Gryllus veletis	other	0	0	1
Hermetia illucens	other	0	0	0
Hylobittacus apicalis	other	0	1	0
Lariophagus distinguendus	other	0	0	0
Magicicada cassini	other	0	0	0
Magicicada septendecim	other	0	0	0
Megacopta punctatissima	other	1	0	1
Melanerpes formicivorus	competition	0	0	0
Melopsittacus undulatus	competition	0	0	0
Menura novaehollandiae	other	0	0	0
Musca domestica	other	0	0	0
Myotis myotis	other	0	0	0
Nyctalus noctula	other	0	0	0
Oedothorax fuscus	other	0	0	0
Oedothorax gibbosus	other	0	0	0
Oreochromis mossambicus	competition	1	1	0
Ovis aries	competition	1	1	0
Ovis canadensis	competition	1	1	1
Periplaneta americana	other	0	0	0
Periplaneta brunnea	other	0	0	0
Phytoecia rufiventris	other	0	0	0
Pieris rapae crucivora	other	0	0	0
Poephila acuticauda	competition	0	0	0
Prochyliza xanthostoma	other	0	0	0
Protophormia terraenovae	other	0	0	0
Psyttalia concolor	other	0	0	0
Pteropus giganteus	other	0	0	0
Ptilonorhynchus violaceus	competition	1	1	0
Rupicola rupicola	competition	1	0	0
Taeniopygia guttata	competition	1	0	1
Teleogryllus occipitalis	competition	0	0	0
Teleogryllus oceanicus	other	1	1	0
Testudo hermanni	other	0	0	0
Thamnophis sirtalis	competition	1	1	1
Thyanta pallidovirens	other	0	0	0
